# Supplementary material for: Ornamental Phoenix palm trees as habitat for fauna in the Mediterranean Region – results from a full year monitoring
Source: Biodivers Data J. 2024 May 17;12:e123144. doi: 10.3897/BDJ.12.e123144 (PMC11128036; doi:10.3897/BDJ.12.e123144)
Supplement: Supplementary material 3 — Complete list of families/species found associated with ornamental palm trees in Spain [file bdj-12-e123144-s003.xlsx]

## Sheet: List
Class	Superorder	Order	Suborder	Family	Species (if determined)	English name	'Projected diet' (invertebrates)
Invertebrates
Arachnida	Acariformes	Actinedida (Prostigmata)	Eleutherengona	Barbutiidae			predaceous
Arachnida	Acariformes	Actinedida (Prostigmata)	Eupodina	Bdellidae		snout mites	predaceous
Arachnida	Acariformes	Actinedida (Prostigmata)	Eupodina	Cunaxidae			predaceous
Arachnida	Acariformes	Actinedida (Prostigmata)	Endeostigmata	Nanorchestidae			omnivorous
Arachnida	Acariformes	Actinedida (Prostigmata)	Eleutherengona	Raphignathidae			predaceous
Arachnida	Acariformes	Actinedida (Prostigmata)	Eleutherengona	Stigmaeidae			predaceous
Arachnida	Acariformes	Actinedida (Prostigmata)	Eleutherengona	Tarsonemidae			herbivorous
Arachnida	Acariformes	Actinedida (Prostigmata)	Eleutherengona	Tetranychidae		spider mites	herbivorous
Arachnida	Acariformes	Actinedida (Prostigmata)	Anystina	Trombidiidae			predaceous
Arachnida	Acariformes	Actinedida (Prostigmata)	Eupodina	Tydeidae			omnivorous
Arachnida	Acariformes	Astigmata					detritivorous
Arachnida	Parasitiformes	Mesostigmata	Dermanyssina	Ascidae			omnivorous
Arachnida	Parasitiformes	Mesostigmata	Dermanyssina	Phytoseiidae			predaceous
Arachnida	Parasitiformes	Ixodida		Ixodidae		hardbacked ticks	predaceous
Arachnida	Acariformes	Sarcoptiformes		Brachychthoniidae			detritivorous
Arachnida	Acariformes	Sarcoptiformes		Ceratozetidae			detritivorous
Arachnida	Acariformes	Sarcoptiformes		Humerobatidae			detritivorous
Arachnida	Acariformes	Sarcoptiformes		Oribatellidae			detritivorous
Arachnida	Acariformes	Sarcoptiformes		Oribatulidae			detritivorous
Arachnida		Opiliones		Phalangiidae		phalangiid harvestmen	predaceous
Arachnida		Araneae	Araneomorphae	Agelenidae		funnel weavers	predaceous
Arachnida		Araneae	Araneomorphae	Araneidae		angulate and roundshouldered orbweavers	predaceous
Arachnida		Araneae	Araneomorphae	Clubionidae		sac spiders	predaceous
Arachnida		Araneae	Araneomorphae	Dictynidae		meshweavers	predaceous
Arachnida		Araneae	Araneomorphae	Dysderidae		woodlouse hunter spiders	predaceous
Arachnida		Araneae	Araneomorphae	Filistatidae		crevice weavers	predaceous
Arachnida		Araneae	Araneomorphae	Gnaphosidae		ground spiders	predaceous
Arachnida		Araneae	Araneomorphae	Hahniidae		hahniid spiders	predaceous
Arachnida		Araneae	Araneomorphae	Linyphiidae		sheet web and dwarf spiders	predaceous
Arachnida		Araneae	Araneomorphae	Lycosidae		radiated wolf spider	predaceous
Arachnida		Araneae	Araneomorphae	Mimetidae		pirate spiders	predaceous
Arachnida		Araneae	Araneomorphae	Miturgidae		prowling spiders	predaceous
Arachnida		Araneae	Araneomorphae	Oecobiidae		flatmesh weavers	predaceous
Arachnida		Araneae	Araneomorphae	Oonopidae		goblin spiders	predaceous
Arachnida		Araneae	Araneomorphae	Oxyopidae		lynx spider	predaceous
Arachnida		Araneae	Araneomorphae	Philodromidae		running crab spiders	predaceous
Arachnida		Araneae	Araneomorphae	Pholcidae		shortbodied cellar spider	predaceous
Arachnida		Araneae	Araneomorphae	Pisauridae		nursery web spiders	predaceous
Arachnida		Araneae	Araneomorphae	Salticidae			predaceous
Arachnida		Araneae	Araneomorphae	Scytodidae		spitting spiders	predaceous
Arachnida		Araneae	Araneomorphae	Segestridae		tunnel spiders	predaceous
Arachnida		Araneae	Araneomorphae	Sicariidae		mediterranean recluse	predaceous
Arachnida		Araneae	Araneomorphae	Sparassidae			predaceous
Arachnida		Araneae	Araneomorphae	Tetragnathidae		long-jawed orbweavers	predaceous
Arachnida		Araneae	Araneomorphae	Theridiidae		false widow spider	predaceous
Arachnida		Araneae	Araneomorphae	Thomisidae		crab spiders	predaceous
Arachnida		Araneae	Araneomorphae	Uloboridae		triangle web spider	predaceous
Arachnida		Araneae	Araneomorphae	Zodariidae		zodariid spiders	predaceous
Arachnida		Araneae	Araneomorphae	Zoropsidae		zoropsid spiders	predaceous
Arachnida		Pseudoscorpionida		Cheliferidae		pseudoscorpions	predaceous
Chilopoda				Geophilidae		soil centipedes	predaceous
Chilopoda				Lithobiidae		stone centipedes	predaceous
Chilopoda				Scolopendridae		mediterranean banded centipede	predaceous
Diplopoda				Julidae			detritivorous
Entognatha		Collembola	Entomobryomorpha	Entomobryidae		slender springtails	detritivorous
Entognatha		Collembola	Entomobryomorpha	Isotomidae		smooth springtails	detritivorous
Entognatha		Collembola	Poduromorpha	Hypogastruridae			detritivorous
Entognatha		Collembola	Symphypleona			globular springtails	detritivorous
Gastropoda		Neotaenioglossa		Melanopsidae			herbivorous
Gastropoda		Neotaenioglossa		Pomatiidae			herbivorous
Gastropoda		Stylommatophora		Ferussaciidae		ground snail	herbivorous
Gastropoda		Stylommatophora		Geomitridae			herbivorous
Gastropoda		Stylommatophora		Helicidae		common garden snail	herbivorous
Gastropoda		Stylommatophora		Hygromiidae			herbivorous
Gastropoda		Stylommatophora		Limacidae		threeband slugs	herbivorous
Gastropoda		Stylommatophora		Pupillidae		chrysalis snails	detritivorous
Gastropoda		Stylommatophora		Subulinidae		decollate snail	predaceous
Gastropoda		Stylommatophora		Trissexodontidae			herbivorous
Gastropoda		Stylommatophora		Sphincterochilidae			fungivorous
Insecta		Coleoptera	Adephaga	Carabidae		ground beetles	predaceous
Insecta		Coleoptera	Polyphaga	Aderidae		ant-like leaf beetles	herbivorous
Insecta		Coleoptera	Polyphaga	Anobiidae		wood borer beetles	sapro-xylophagous
Insecta		Coleoptera	Polyphaga	Anthicidae			omnivorous
Insecta		Coleoptera	Polyphaga	Anthribidae		fungus weevils	fungivorous
Insecta		Coleoptera	Polyphaga	Apionidae		pear-shaped weevils	herbivorous
Insecta		Coleoptera	Polyphaga	Buprestidae		metallic wood-boring beetles	herbivorous
Insecta		Coleoptera	Polyphaga	Byrrhidae		moss beetles	fungivorous
Insecta		Coleoptera	Polyphaga	Cantharidae		soldier beetles	omnivorous
Insecta		Coleoptera	Polyphaga	Cerambycidae		longhorn beetles	herbivorous
Insecta		Coleoptera	Polyphaga	Chrysomelidae		leaf beetles	herbivorous
Insecta		Coleoptera	Polyphaga	Clambidae		minute beetles	fungivorous
Insecta		Coleoptera	Polyphaga	Coccinelidae		heather ladybird	predaceous
Insecta		Coleoptera	Polyphaga	Corylophidae		minute hooded beetles	omnivorous
Insecta		Coleoptera	Polyphaga	Cryptophagidae		silken fungus beetles	omnivorous
Insecta		Coleoptera	Polyphaga	Cucujidae		flat bark beetles	predaceous
Insecta		Coleoptera	Polyphaga	Curculionidae		weevils	herbivorous
Insecta		Coleoptera	Polyphaga	Dermestidae		skin beetles	herbivorous
Insecta		Coleoptera	Polyphaga	Drilidae		false fireflie beetles	predaceous
Insecta		Coleoptera	Polyphaga	Elateridae		click beetles	herbivorous
Insecta		Coleoptera	Polyphaga	Histeridae		hister beetles	predaceous
Insecta		Coleoptera	Polyphaga	Laemophloeidae		lined flat bark beetles	predaceous
Insecta		Coleoptera	Polyphaga	Lampyridae		European glow-worm	predaceous
Insecta		Coleoptera	Polyphaga	Latridiidae		minute brown scavenger beetles	fungivorous
Insecta		Coleoptera	Polyphaga	Leiodidae		round fungus beetles	fungivorous
Insecta		Coleoptera	Polyphaga	Malachiidae		malachite beetles	omnivorous
Insecta		Coleoptera	Polyphaga	Melandryidae		false darkling beetles	fungivorous
Insecta		Coleoptera	Polyphaga	Meloidae		oil beetles	herbivorous
Insecta		Coleoptera	Polyphaga	Melyridae		soft winged flower beetles	palynivorous/nectarivorous
Insecta		Coleoptera	Polyphaga	Mordellidae		tumbling flower beetles	palynivorous/nectarivorous
Insecta		Coleoptera	Polyphaga	Mycetophagidae		hairy fungus beetles	fungivorous
Insecta		Coleoptera	Polyphaga	Nitidulidae		sap-feeding beetles	palynivorous/nectarivorous
Insecta		Coleoptera	Polyphaga	Phalacridae		shining flower beetles	palynivorous/nectarivorous
Insecta		Coleoptera	Polyphaga	Ptiliidae		feather-winged beetles	fungivorous
Insecta		Coleoptera	Polyphaga	Ptinidae		death-watch, spider beetles	detritivorous
Insecta		Coleoptera	Polyphaga	Rutelidae			palynivorous/nectarivorous
Insecta		Coleoptera	Polyphaga	Scarabaeidae		scarabs	herbivorous
Insecta		Coleoptera	Polyphaga	Scirtidae		marsh beetles	detritivorous
Insecta		Coleoptera	Polyphaga	Scraptiidae		false flower beetles	palynivorous/nectarivorous
Insecta		Coleoptera	Polyphaga	Silvanidae		silvanid flat bark beetles	predaceous
Insecta		Coleoptera	Polyphaga	Staphylinidae		rove beetles	omnivorous
Insecta		Coleoptera	Polyphaga	Tenebrionidae		darkling beetle	herbivorous
Insecta		Dermaptera		Forficulidae		European earwig	omnivorous
Insecta		Dictyoptera	Blattodea	Blattellidae		German cockroach	omnivorous
Insecta		Dictyoptera	Blattodea	Blattidae		American cockroach	omnivorous
Insecta		Dictyoptera	Isoptera	Kalotermitidae		yellownecked dry-wood termite	sapro-xylophagous
Insecta		Dictyoptera	Mantodea	Empusidae		conehead mantis	predaceous
Insecta		Dictyoptera	Mantodea	Mantidae		mantids	predaceous
Insecta		Diptera	Brachycera	Calliphoridae		blow flies	omnivorous
Insecta		Diptera	Brachycera	Drosophilidae		vinegar and fruit flies	palynivorous/nectarivorous
Insecta		Diptera	Brachycera	Muscidae		house flies	omnivorous
Insecta		Diptera	Brachycera	Phoridae		humpbacked flies	omnivorous
Insecta		Diptera	Brachycera	Sarcophagidae			omnivorous
Insecta		Diptera	Brachycera	Syrphidae		hover flies	palynivorous/nectarivorous
Insecta		Diptera	Brachycera	Tabanidae		horse and deer flies	palynivorous/nectarivorous
Insecta		Diptera	Brachycera	Tephritidae		fruit flies	palynivorous/nectarivorous
Insecta		Diptera	Nematocera	Cecidomyiidae		gall and forest midges	palynivorous/nectarivorous
Insecta		Diptera	Nematocera	Ceratopogonidae		biting midges	palynivorous/nectarivorous
Insecta		Diptera	Nematocera	Chaoboridae		phantom midges	palynivorous/nectarivorous
Insecta		Diptera	Nematocera	Chironomidae		non-biting midges	palynivorous/nectarivorous
Insecta		Diptera	Nematocera	Culicidae		Asian tiger mosquito	palynivorous/nectarivorous
Insecta		Diptera	Nematocera	Psychodidae		moth flies	palynivorous/nectarivorous
Insecta		Diptera	Nematocera	Sciaridae		dark-winged fungus gnats	palynivorous/nectarivorous
Insecta		Diptera	Nematocera	Tipulidae		large crane flies	palynivorous/nectarivorous
Insecta		Embioptera				webspinners	detritivorous
Insecta		Ephemeroptera		Baetidae		small mayflies	palynivorous/nectarivorous
Insecta		Hemiptera	Cicadomorpha	Cercopidae		froghoppers	herbivorous
Insecta		Hemiptera	Cicadomorpha	Cicadellidae		typical leafhoppers	herbivorous
Insecta		Hemiptera	Cicadomorpha	Cicadidae		ash cicada	herbivorous
Insecta		Hemiptera	Fulgoromorpha	Cixiidae		cixid planthoppers	herbivorous
Insecta		Hemiptera	Fulgoromorpha	Delphacidae		delphacid planthoppers	herbivorous
Insecta		Hemiptera	Fulgoromorpha	Issidae		issid planthoppers	herbivorous
Insecta		Hemiptera	Heteroptera	Acanthosomatidae		shield bugs	herbivorous
Insecta		Hemiptera	Heteroptera	Anthocoridae		minute pirate bugs	predaceous
Insecta		Hemiptera	Heteroptera	Berytidae		stilt bugs	predaceous
Insecta		Hemiptera	Heteroptera	Coreidae		leaf-footed bugs	herbivorous
Insecta		Hemiptera	Heteroptera	Cydnidae		burrowing bugs	herbivorous
Insecta		Hemiptera	Heteroptera	Lygaeidae			herbivorous
Insecta		Hemiptera	Heteroptera	Miridae		plant bugs	herbivorous
Insecta		Hemiptera	Heteroptera	Pentatomidae		stink bugs	herbivorous
Insecta		Hemiptera	Heteroptera	Pyrrhocoridae		red bugs	omnivorous
Insecta		Hemiptera	Heteroptera	Reduviidae		leafhopper assassin bug	predaceous
Insecta		Hemiptera	Heteroptera	Rhopalidae		scentless plant bugs	herbivorous
Insecta		Hemiptera	Heteroptera	Scutelleridae		juwel bugs	herbivorous
Insecta		Hemiptera	Heteroptera	Stenocephalidae			herbivorous
Insecta		Hemiptera	Heteroptera	Tingidae		lace bugs	herbivorous
Insecta		Hemiptera	Sternorrhyncha	Aleyrodidae		whiteflies	herbivorous
Insecta		Hemiptera	Sternorrhyncha	Aphididae		aphids	herbivorous
Insecta		Hemiptera	Sternorrhyncha	Psyllidae		jumping plant lice	herbivorous
Insecta		Hymenoptera	Apocrita	Agaonidae		fig wasps	palynivorous/nectarivorous
Insecta		Hymenoptera	Apocrita	Apidae		violet carpenter bee	palynivorous/nectarivorous
Insecta		Hymenoptera	Apocrita	Bethylidae		flat wasps	predaceous
Insecta		Hymenoptera	Apocrita	Braconidae		braconid wasps	palynivorous/nectarivorous
Insecta		Hymenoptera	Apocrita	Ceraphronidae			palynivorous/nectarivorous
Insecta		Hymenoptera	Apocrita	Chalcididae		chalcidid wasps	palynivorous/nectarivorous
Insecta		Hymenoptera	Apocrita	Chrysididae		cuckoo wasps	palynivorous/nectarivorous
Insecta		Hymenoptera	Apocrita	Colletidae		plasterer bees	palynivorous/nectarivorous
Insecta		Hymenoptera	Apocrita	Crabronidae		beewolves	palynivorous/nectarivorous
Insecta		Hymenoptera	Apocrita	Cynipidae		gall wasps	palynivorous/nectarivorous
Insecta		Hymenoptera	Apocrita	Diapriidae			palynivorous/nectarivorous
Insecta		Hymenoptera	Apocrita	Encyrtidae		encyrtid wasps	palynivorous/nectarivorous
Insecta		Hymenoptera	Apocrita	Evaniidae		ensign wasps	palynivorous/nectarivorous
Insecta		Hymenoptera	Apocrita	Figitidae			palynivorous/nectarivorous
Insecta		Hymenoptera	Apocrita	Formicidae		ants	predaceous
Insecta		Hymenoptera	Apocrita	Halictidae		sweat bees	palynivorous/nectarivorous
Insecta		Hymenoptera	Apocrita	Ichneumonidae		ichneumonid wasps	palynivorous/nectarivorous
Insecta		Hymenoptera	Apocrita	Megachilidae			palynivorous/nectarivorous
Insecta		Hymenoptera	Apocrita	Megaspilidae			palynivorous/nectarivorous
Insecta		Hymenoptera	Apocrita	Mymaridae		fairy wasps	palynivorous/nectarivorous
Insecta		Hymenoptera	Apocrita	Platygastridae			palynivorous/nectarivorous
Insecta		Hymenoptera	Apocrita	Pompilidae		spider wasps	palynivorous/nectarivorous
Insecta		Hymenoptera	Apocrita	Scelionidae			palynivorous/nectarivorous
Insecta		Hymenoptera	Apocrita	Scoliidae			palynivorous/nectarivorous
Insecta		Hymenoptera	Apocrita	Sphecidae		thread-waisted wasps	palynivorous/nectarivorous
Insecta		Hymenoptera	Apocrita	Vespidae			omnivorous
Insecta		Hymenoptera	Symphyta	Tenthredinidae		common sawflies	palynivorous/nectarivorous
Insecta		Lepidoptera		Castniidae		palm moth	palynivorous/nectarivorous
Insecta		Lepidoptera		Crambidae		crambid snout moths	palynivorous/nectarivorous
Insecta		Lepidoptera		Erebidae		crimson speckled	palynivorous/nectarivorous
Insecta		Lepidoptera		Gelechiidae		twirler moths	palynivorous/nectarivorous
Insecta		Lepidoptera		Geometridae		geometer moths	herbivorous
Insecta		Lepidoptera		Hesperiidae		skippers	palynivorous/nectarivorous
Insecta		Lepidoptera		Noctuidae		armyworm moths	palynivorous/nectarivorous
Insecta		Lepidoptera		Nymphalidae		painted lady	palynivorous/nectarivorous
Insecta		Lepidoptera		Pieridae		garden whites	palynivorous/nectarivorous
Insecta		Lepidoptera		Pterophoridae			palynivorous/nectarivorous
Insecta		Lepidoptera		Sphingidae		hummingbird hawkmoths	palynivorous/nectarivorous
Insecta		Neuroptera	Hemerobiiformia	Chrysopidae		green lacewings	predaceous
Insecta		Neuroptera	Hemerobiiformia	Coniopterygidae		dusty wings	predaceous
Insecta		Neuroptera	Hemerobiiformia	Hemerobiidae		brown lacewings	predaceous
Insecta		Neuroptera	Myrmeleontiformia	Ascalaphidae		owlflies	predaceous
Insecta		Neuroptera	Myrmeleontiformia	Myrmeleontidae		antlion	predaceous
Insecta		Odonata	Anisoptera	Aeshnidae		darners	predaceous
Insecta		Odonata	Anisoptera	Libellulidae		red-veined darter	predaceous
Insecta		Odonata	Zygoptera	Coenagrionidae		narrow -winged damselflies	predaceous
Insecta		Orthoptera	Caelifera	Acrididae		funnyfaced locust	herbivorous
Insecta		Orthoptera	Ensifera	Gryllidae			omnivorous
Insecta		Orthoptera	Ensifera	Tettigoniidae		mediterranean katydid	omnivorous
Insecta		Psocoptera	Psocomorpha	Psocidae		common barklice	detritivorous
Insecta		Psocoptera	Troctomorpha	Liposcelididae		domestic booklice	detritivorous
Insecta		Psocoptera	Trogiomorpha	Trogiidae		granary booklice	detritivorous
Insecta		Raphidioptera		Raphidiidae		snakeflies	predaceous
Insecta		Thysanoptera		Merothripidae			herbivorous
Insecta		Thysanoptera		Phlaeothripidae		tube-tailed thrips	herbivorous
Insecta		Zygentoma		Lepismatidae		typical silverfishes	omnivorous
Malacostraca		Isopoda	Oniscidea	Armadillidiidae		pill woodlice	detritivorous
Malacostraca		Isopoda	Oniscidea	Porcellionidae			detritivorous
Vertebrates
Amphibia		Anura		Ranidae	Pelophylax perezi	Iberian green frog
Aves		Accipitriformes		Accipitridae	Accipiter nisus	sparrowhawk
Aves		Accipitriformes		Accipitridae	Buteo buteo	common buzzard
Aves		Accipitriformes		Accipitridae	Hieraaetus pennatus	booted eagle
Aves		Bucerotiformes		Upupidae	Upupa epops	hoopoe
Aves		Caprimulgiformes		Caprimulgidae	Caprimulgus ruficollis	red-necked nightjar
Aves		Charadriiformes		Burhiidae	Burhinus oedicnemus	stone curlew
Aves		Columbiformes		Columbidae	Columba livia	rock dove
Aves		Columbiformes		Columbidae	Columba palumbus	wood pigeon
Aves		Columbiformes		Columbidae	Streptopelia decaocto	collared dove
Aves		Coraciiformes		Coraciidae	Coracias garrulus	roller
Aves		Cuculiformes		Cuculidae	Clamator glandarius	great spotted cuckoo
Aves		Falconiformes		Falconidae	Falco tinnunculus	kestrel
Aves		Galliformes		Phasianidae	Alectoris rufa	red-legged partridge
Aves		Passeriformes		Acrocephalidae	Acrocephalus scirpaceus	reed warbler
Aves		Passeriformes		Aegithalidae	Aegithalos caudatus	long-tailed tit
Aves		Passeriformes		Alaudidae	Galerida cristata	crested lark
Aves		Passeriformes		Certhiidae	Certhia brachydactyla	short-toed treecreeper
Aves		Passeriformes		Cettiidae	Cettia cetti	Cetti's warbler
Aves		Passeriformes		Corvidae	Coloeus monedula	jackdaw
Aves		Passeriformes		Corvidae	Pica pica	magpie
Aves		Passeriformes		Emberizidae	Emberiza cia	rock bunting
Aves		Passeriformes		Fringillidae	Carduelis carduelis	goldfinch
Aves		Passeriformes		Fringillidae	Chloris chloris	greenfinch
Aves		Passeriformes		Fringillidae	Fringilla coelebs	chaffinch
Aves		Passeriformes		Fringillidae	Linaria cannabina	linnet
Aves		Passeriformes		Fringillidae	Serinus serinus	serin
Aves		Passeriformes		Fringillidae	Spinus spinus	siskin
Aves		Passeriformes		Laniidae	Lanius meridionalis	Iberian grey shrike
Aves		Passeriformes		Laniidae	Lanius senator	woodchat shrike
Aves		Passeriformes		Motacillidae	Anthus pratensis	meadow pipit
Aves		Passeriformes		Motacillidae	Motacilla alba	white wagtail
Aves		Passeriformes		Muscicapidae	Erithacus rubecula	robin
Aves		Passeriformes		Muscicapidae	Ficedula hypoleuca	pied flycatcher
Aves		Passeriformes		Muscicapidae	Luscinia megarhynchos	nightingale
Aves		Passeriformes		Muscicapidae	Muscicapa striata	spotted flycatcher
Aves		Passeriformes		Muscicapidae	Oenanthe hispanica	western black-eared wheatear
Aves		Passeriformes		Muscicapidae	Phoenicurus ochruros	black redstart
Aves		Passeriformes		Muscicapidae	Phoenicurus phoenicurus	common redstart
Aves		Passeriformes		Muscicapidae	Saxicola rubicola	stonechat
Aves		Passeriformes		Oriolidae	Oriolus oriolus	golden oriole
Aves		Passeriformes		Paridae	Lophophanes cristatus	crested tit
Aves		Passeriformes		Paridae	Parus major	great tit
Aves		Passeriformes		Passeridae	Passer domesticus	house sparrow
Aves		Passeriformes		Passeridae	Passer montanus	tree sparrow
Aves		Passeriformes		Phylloscopidae	Phylloscopus collybita	chiffchaff
Aves		Passeriformes		Phylloscopidae	Phylloscopus trochilus	willow warbler
Aves		Passeriformes		Sturnidae	Sturnus unicolor	spotless starling
Aves		Passeriformes		Sturnidae	Sturnus vulgaris	common starling
Aves		Passeriformes		Sylviidae	Sylvia atricapilla	blackcap
Aves		Passeriformes		Sylviidae	Sylvia cantillans	subalpine warbler
Aves		Passeriformes		Sylviidae	Sylvia hortensis	western orphean warbler
Aves		Passeriformes		Sylviidae	Sylvia melanocephala	Sardinian warbler
Aves		Passeriformes		Turdidae	Turdus iliacus	redwing
Aves		Passeriformes		Turdidae	Turdus merula	blackbird
Aves		Passeriformes		Turdidae	Turdus philomelos	song thrush
Aves		Passeriformes		Turdidae	Turdus viscivorus	mistle thrush
Aves		Pelecaniformes		Ardeidae	Bubulcus ibis	cattle egret
Aves		Piciformes		Picidae	Picus viridis	green woodpecker
Aves		Strigiformes		Strigidae	Asio otus	long-eared owl
Aves		Strigiformes		Strigidae	Athene noctua	little owl
Aves		Strigiformes		Strigidae	Bubo bubo	eagle owl
Aves		Strigiformes		Strigidae	Otus scops	scops owl
Mammalia		Artiodactyla		Suidae	Sus scrofa	wild boar
Mammalia		Carnivora		Canidae	Canis lupus familiaris	dog
Mammalia		Carnivora		Canidae	Vulpes vulpes	red fox
Mammalia		Carnivora		Felidae	Felis catus	house cat
Mammalia		Carnivora		Mustelidae	Martes foina	beech marten
Mammalia		Carnivora		Viverridae	Genetta genetta	common genet
Mammalia		Chiroptera		Miniopteridae	Miniopterus schreibersii	Schreiber's bat
Mammalia		Chiroptera		Molossidae	Tadarida teniotis	European free-tailed bat
Mammalia		Chiroptera		Vespertilionidae	Eptesicus isabellinus	meridional serotine
Mammalia		Chiroptera		Vespertilionidae	Hypsugo savii	Savi’s pipistrelle
Mammalia		Chiroptera		Vespertilionidae	Pipistrellus kuhlii	Kuhl's pipistrelle
Mammalia		Chiroptera		Vespertilionidae	Pipistrellus pipistrellus	common pipistrelle
Mammalia		Chiroptera		Vespertilionidae	Pipistrellus pygmaeus	soprano pipistrelle
Mammalia		Erinaceomorpha		Erinaceidae	Erinaceus europaeus	European hedgehog
Mammalia		Lagomorpha		Leporidae	Oryctolagus cuniculus	European rabbit
Mammalia		Rodentia		Muridae	Apodemus sylvaticus	wood mouse
Mammalia		Rodentia		Muridae	Mus spretus	Algerian mouse
Mammalia		Rodentia		Muridae	Rattus rattus	black rat
Mammalia		Rodentia		Sciuridae	Sciurus vulgaris	red squirrel
Mammalia		Eulipotyphla		Soricidae	Crocidura russula	greater white-toothed shrew
Reptilia		Squamata		Colubridae	Hemorrhois hippocrepis	horseshoe whip snake
Reptilia		Squamata		Gekkonidae	Hemidactylus turcicus	Mediterranean house gecko
Reptilia		Squamata		Lacertidae	Acanthodactylus erythrurus	spiny-footed lizard
Reptilia		Squamata		Lacertidae	Psammodromus algirus	Algerian sand racer
Reptilia		Squamata		Lacertidae	Timon lepidus	ocellated lizard
Reptilia		Squamata		Phyllodactylidae	Tarentola mauritanica	common wall gecko
