# Supplementary material for: Ornamental Phoenix palm trees as habitat for fauna in the Mediterranean Region – results from a full year monitoring
Source: Biodivers Data J. 2024 May 17;12:e123144. doi: 10.3897/BDJ.12.e123144 (PMC11128036; doi:10.3897/BDJ.12.e123144)
Supplement: Supplementary material 4 — Number of individuals per invertebrate family and month [file bdj-12-e123144-s004.xlsx]

## Sheet: Tabelle1
Invertebrate family	January	February	March	May	June	July	August	September	October	November	December	Total
Acanthosomatidae	-	-	-	1	-	-	-	-	-	-	-	1
Acrididae	1	1	2	1	1	4	64	34	71	4	3	186
Aderidae	-	-	5	3	2	-	-	-	-	-	-	10
Aeshnidae	-	-	-	-	-	-	-	-	-	1	-	1
Agaonidae	-	-	1	16	16	5	4	3	-	-	-	45
Agelenidae	-	1	-	19	-	9	3	4	-	-	3	39
Aleyrodidae	6	5	13	54	12	7	6	33	21	6	7	170
Anobiidae	-	7	3	1	-	-	-	5	2	-	1	19
Anthicidae	5	2	5	2	-	3	4	9	-	-	-	30
Anthocoridae	19	15	10	72	75	123	40	41	3	-	11	409
Anthribidae	2	1	-	-	-	-	-	-	1	-	1	5
Aphididae	3	12	12	184	24	1	3	19	6	6	-	270
Apidae	5	5	8	67	3	6	7	24	6	7	3	141
Apionidae	-	-	1	-	-	-	-	-	-	-	1	2
Araneidae	11	3	19	54	41	63	38	78	3	-	-	310
Armadillidiidae	3	-	5	8	6	7	1	5	5	8	7	55
Ascalaphidae	-	-	-	-	-	-	-	-	1	-	-	1
Ascidae	-	-	-	1	-	-	-	-	-	-	-	1
Astigmata	6	2	1	1	-	2	-	2	2	11	7	34
Baetidae	-	2	-	-	-	-	-	1	-	-	-	3
Barbutiidae	-	-	-	-	-	-	-	-	-	1	-	1
Bdellidae	-	2	2	-	-	8	4	365	134	82	27	624
Berytidae	-	-	1	-	1	-	-	-	-	-	-	2
Bethylidae	-	-	2	2	7	1	3	35	1	-	-	51
Blattellidae	1	-	-	29	56	2	1	1	-	2	-	92
Blattidae	-	-	-	-	-	-	1	1	-	-	-	2
Brachychthoniidae	-	-	-	-	-	1	-	-	-	1	-	2
Braconidae	-	-	3	14	2	-	-	-	-	-	-	19
Buprestidae	-	-	-	-	-	-	2	-	-	-	-	2
Byrrhidae	-	-	-	2	-	-	-	-	-	-	-	2
Calliphoridae	-	-	3	3	-	-	-	-	1	-	-	7
Cantharidae	-	1	2	3	-	-	-	-	-	-	-	6
Carabidae	3	-	1	5	4	-	1	3	2	-	-	19
Castniidae	-	-	-	-	-	1	1	-	-	-	-	2
Cecidomyiidae	-	-	1	2	2	-	-	102	1	-	1	109
Cerambycidae	-	-	-	-	-	-	1	-	-	-	-	1
Ceraphronidae	-	-	8	17	25	2	-	-	1	-	-	53
Ceratopogonidae	-	-	-	-	-	-	-	-	1	-	-	1
Ceratozetidae	-	-	-	-	-	-	-	-	-	1	-	1
Cercopidae	-	-	-	-	-	-	1	1	-	-	-	2
Chalcididae	-	-	41	50	34	-	1	111	-	-	2	239
Chaoboridae	-	-	-	-	-	-	-	1	-	-	-	1
Cheliferidae	1	-	-	-	-	-	-	-	-	-	-	1
Chironomidae	-	-	1	1	1	-	1	15	-	-	-	19
Chrysididae	-	-	-	1	1	-	-	-	-	-	-	2
Chrysomelidae	13	7	2	14	16	32	6	4	3	3	5	105
Chrysopidae	-	-	-	1	1	1	-	2	1	-	2	8
Cicadellidae	2	-	1	18	21	11	3	3	-	-	1	60
Cicadidae	-	-	-	-	-	7	34	1	-	-	-	42
Cixiidae	-	-	-	-	-	-	4	-	-	-	-	4
Clambidae	-	-	1	-	2	-	-	-	-	-	-	3
Clubionidae	6	21	9	5	2	64	37	42	5	-	-	191
Coccinelidae	1	2	1	5	5	6	4	5	-	1	1	31
Coenagrionidae	-	-	-	-	1	-	-	-	-	-	-	1
Colletidae	-	-	3	10	-	-	-	-	-	-	-	13
Coniopterygidae	1	-	11	33	34	14	5	1	2	2	-	103
Coreidae	-	2	2	7	10	34	28	26	7	1	5	122
Corylophidae	6	14	17	40	31	21	14	28	7	25	19	222
Crabronidae	-	-	-	1	-	-	-	1	-	-	-	2
Crambidae	-	-	-	-	-	2	1	-	-	-	-	3
Cryptophagidae	-	1	3	10	-	-	3	13	-	-	-	30
Cucujidae	-	-	-	-	5	-	-	-	-	5	-	10
Culicidae	-	6	150	202	189	13	137	385	-	50	-	1132
Cunaxidae	-	3	-	-	13	11	-	2	4	3	-	36
Curculionidae	24	27	21	45	51	38	100	117	15	13	10	461
Cydnidae	-	1	-	-	-	1	-	-	-	-	-	2
Cynipidae	-	-	-	-	3	-	-	-	-	-	-	3
Delphacidae	-	-	-	1	5	1	3	-	3	-	-	13
Dermestidae	-	-	-	6	-	-	-	-	-	-	-	6
Diapriidae	-	-	-	1	6	-	-	-	-	-	-	7
Dictynidae	36	24	28	77	87	139	89	126	14	64	54	738
Drilidae	-	-	4	-	-	1	-	-	-	-	-	5
Drosophilidae	4	1	1	50	-	2	-	-	94	58	90	300
Dysderidae	-	-	-	-	-	-	-	-	-	-	1	1
Elateridae	-	2	-	3	3	5	1	1	-	-	-	15
Embioptera	-	-	-	-	1	-	-	-	-	-	-	1
Empusidae	-	1	1	-	-	-	-	1	-	-	1	4
Encyrtidae	-	-	6	17	13	-	-	-	-	2	-	38
Entomobryidae	5	1	6	1	69	-	-	-	2	2	1	87
Erebidae	-	-	-	-	-	2	-	-	46	-	-	48
Evaniidae	-	-	-	-	1	-	-	-	-	-	-	1
Ferussaciidae	6	-	-	4	19	10	4	7	1	5	17	73
Figitidae	-	-	-	5	-	-	-	-	1	-	-	6
Filistatidae	4	1	4	31	8	3	7	-	-	-	2	60
Forficulidae	1	-	2	55	24	8	6	6	30	10	-	142
Formicidae	14	12	163	466	569	528	554	677	383	160	29	3555
Gelechiidae	-	-	-	-	-	-	-	-	66	3	-	69
Geometridae	-	-	-	-	-	2	-	-	-	-	-	2
Geomitridae	31	5	48	66	41	15	21	43	-	99	28	397
Geophilidae	-	-	1	-	-	-	-	-	-	-	-	1
Gnaphosidae	16	11	8	27	38	72	42	10	10	29	17	280
Gryllidae	14	1	-	1	-	-	-	-	51	27	51	145
Hahniidae	-	-	4	1	9	-	-	-	-	-	-	14
Halictidae	-	-	-	47	16	1	-	-	-	-	-	64
Helicidae	185	340	256	340	254	261	291	255	32	513	168	2895
Hemerobiidae	2	-	-	-	-	-	-	-	-	-	1	3
Hesperiidae	-	-	-	-	-	-	2	-	-	-	-	2
Histeridae	-	-	-	7	1	-	1	6	1	-	-	16
Humerobatidae	-	-	-	1	5	-	-	4	-	-	-	10
Hygromiidae	-	-	-	-	-	1	1	-	-	-	-	2
Hypogastruridae	-	-	1	-	-	-	-	-	-	-	-	1
Ichneumonidae	-	-	2	7	3	-	-	-	-	-	-	12
Isotomidae	-	-	-	-	-	-	-	-	1	-	-	1
Issidae	-	-	-	39	47	1	-	-	-	-	-	87
Ixodidae	-	-	-	25	14	-	-	4	-	-	-	43
Julidae	-	-	2	-	-	-	2	102	60	6	1	173
Kalotermitidae	-	-	-	-	-	-	-	-	-	8	-	8
Laemophloeidae	16	7	15	13	21	43	42	-	-	9	16	182
Lampyridae	-	-	-	-	4	1	-	-	-	-	-	5
Latridiidae	166	154	346	243	132	199	278	443	5	2	231	2199
Leiodidae	-	-	1	-	1	-	-	-	-	-	-	2
Lepismatidae	1	5	2	2	9	3	3	23	-	6	2	56
Libellulidae	-	-	-	-	-	-	-	-	2	-	-	2
Limacidae	-	-	-	-	28	1	-	-	-	-	-	29
Linyphiidae	-	1	2	15	21	3	-	68	-	-	-	110
Liposcelididae	-	-	29	16	26	-	2	-	171	271	61	576
Lithobiidae	-	-	1	-	-	-	-	-	-	-	-	1
Lycosidae	1	-	-	6	10	1	9	8	7	1	1	44
Lygaeidae	1	1	-	1	1	24	46	2	6	2	1	85
Malachiidae	-	-	5	38	1	-	2	-	-	-	-	46
Mantidae	-	-	-	1	-	-	-	-	-	-	-	1
Megachilidae	-	-	1	1	1	-	-	-	-	-	-	3
Megaspilidae	-	-	2	10	4	-	-	-	1	-	-	17
Melandryidae	-	-	7	16	-	-	-	-	-	-	-	23
Melanopsidae	-	-	-	1	-	-	-	-	-	1	-	2
Meloidae	-	-	-	-	-	-	-	-	-	1	-	1
Melyridae	-	1	-	10	4	-	-	-	-	-	-	15
Merothripidae	1	-	1	-	-	-	-	-	8	3	1	14
Mimetidae	1	9	2	-	2	1	-	-	-	1	4	20
Miridae	-	-	1	45	7	-	-	-	-	-	-	53
Miturgidae	-	-	-	-	-	-	1	-	-	-	-	1
Mordellidae	-	-	-	-	-	1	-	-	-	-	-	1
Muscidae	-	-	-	-	-	1	-	4	-	-	-	5
Mycetophagidae	3	2	-	65	83	8	34	26	-	-	-	221
Mymaridae	1	2	1	10	27	11	10	24	10	19	4	119
Myrmeleontidae	-	-	-	-	1	-	16	-	-	-	-	17
Nanorchestidae	-	-	-	-	-	1	-	-	-	-	-	1
Nitidulidae	18	15	7	29	3	7	21	34	73	46	35	288
Noctuidae	-	-	-	-	-	-	-	-	1	-	-	1
Nymphalidae	-	2	-	3	5	1	1	-	3	-	20	35
Oecobiidae	-	-	-	5	4	-	-	-	-	-	-	9
Oonopidae	-	1	1	6	-	-	-	-	-	-	-	8
Oribatellidae	10	-	-	-	-	-	-	-	-	-	-	10
Oribatulidae	-	-	-	1	1	-	-	1	-	-	1	4
Oxyopidae	2	1	1	-	2	1	-	-	-	-	2	9
Pentatomidae	3	1	2	14	26	10	5	1	5	2	1	70
Phalacridae	-	-	-	-	1	-	-	-	-	-	-	1
Phalangiidae	-	-	-	2	-	-	-	-	-	-	1	3
Philodromidae	60	56	70	37	52	191	152	11	75	136	87	927
Phlaeothripidae	2	-	7	15	20	4	-	-	16	11	3	78
Pholcidae	1	-	-	1	-	1	1	1	-	3	1	9
Phoridae	-	-	12	65	30	-	-	-	1	-	-	108
Phytoseiidae	4	3	48	56	136	35	18	11	11	29	10	361
Pieridae	1	1	2	15	-	3	-	1	-	-	2	25
Pisauridae	-	-	-	-	3	4	-	-	-	-	1	8
Platygastridae	-	-	-	4	3	1	-	-	-	1	-	9
Pomatidae	-	1	1	25	1	8	-	-	-	-	-	36
Pompilidae	-	-	-	-	-	2	3	1	-	-	-	6
Porcellionidae	2	-	28	3	2	-	-	1	-	-	-	36
Psocidae	-	-	264	823	1178	-	-	-	1	-	-	2266
Psychodidae	-	-	-	-	-	-	-	2	1	-	-	3
Psyllidae	-	-	2	2	12	-	-	-	-	-	-	16
Ptiliidae	-	-	-	2	1	1	1	-	2	-	-	7
Ptinidae	11	22	45	38	16	24	54	27	8	12	10	267
Pupillidae	-	-	2	1	3	-	-	-	-	-	-	6
Pyrrhocoridae	-	-	-	-	-	-	2	-	-	-	1	3
Raphidiidae	-	-	-	3	-	-	-	-	-	-	-	3
Raphignathidae	-	1	-	-	-	-	-	-	-	-	-	1
Reduviidae	1	-	3	9	14	28	8	14	8	10	5	100
Rhopalidae	-	-	4	15	43	-	1	7	-	-	-	70
Rutelidae	-	-	-	3	-	-	-	-	-	-	-	3
Salticidae	58	45	77	72	94	339	174	135	118	132	80	1324
Sarcophagidae	-	-	-	-	1	-	-	-	-	-	-	1
Scarabaeidae	1	6	42	31	6	2	3	5	-	25	-	121
Scelionidae	-	-	4	45	212	-	-	-	-	-	-	261
Sciaridae	-	2	-	1	-	4	-	3	-	1	-	11
Scirtidae	1	-	-	-	-	-	-	-	-	-	-	1
Scoliidae	-	-	-	3	14	8	-	3	-	-	-	28
Scolopendridae	-	-	-	-	-	1	-	-	-	-	-	1
Scraptiidae	-	1	-	-	-	-	-	-	-	-	-	1
Scutelleridae	1	1	-	-	-	-	-	-	-	-	-	2
Scytodidae	3	1	4	6	6	2	8	9	1	1	2	43
Segestridae	-	-	-	1	-	-	3	-	-	-	1	5
Sicariidae	-	-	-	-	-	-	-	1	-	-	-	1
Silvanidae	3	7	-	-	3	-	-	24	269	383	24	713
Sparassidae	11	6	7	5	6	6	51	7	-	2	1	102
Sphecidae	-	-	2	2	7	1	-	6	1	-	-	19
Sphincterochilidae	-	-	-	1	1	1	3	1	-	-	-	7
Sphingidae	-	-	-	-	-	-	-	3	-	-	-	3
Staphylinidae	18	13	20	64	24	21	10	47	3	12	19	251
Stenocephalidae	-	-	-	-	-	2	-	-	1	-	-	3
Stigmaeidae	10	23	2	1	1	7	-	63	42	-	34	183
Subulinidae	50	75	50	77	11	8	31	56	-	17	27	402
Symphypleona	-	-	4	2	2	-	-	1	-	-	-	9
Syrphidae	-	-	1	5	-	-	-	1	1	-	-	8
Tabanidae	-	-	-	-	-	-	1	-	-	-	-	1
Tarsonemidae	3	2	1	-	-	-	118	155	5	18	33	335
Tenebrionidae	-	-	-	26	-	-	-	-	2	-	6	34
Tenthredinidae	-	-	1	4	2	-	-	-	-	-	-	7
Tephritidae	-	-	-	-	-	1	3	-	1	-	-	5
Tetragnathidae	-	-	1	1	41	1	-	-	-	-	-	44
Tetranychidae	957	404	284	21	64	27	51	214	1343	873	418	4656
Tettigoniidae	38	55	13	126	114	93	48	54	-	2	51	594
Theridiidae	47	34	22	8	53	248	97	23	3	17	100	652
Thomisidae	-	3	2	2	4	7	4	182	-	2	2	208
Tingidae	-	-	-	-	-	-	5	5	-	-	-	10
Trissexodontidae	27	1	-	3	1	2	1	-	-	-	-	35
Trogiidae	3	-	183	442	608	3	2	4	-	2	5	1252
Trombidiidae	-	-	1	-	-	-	-	-	5	-	-	6
Tydeidae	131	205	412	1327	168	211	104	329	33	116	56	3092
Uloboridae	1	1	-	5	3	-	1	4	-	8	5	28
Vespidae	-	-	-	-	3	4	5	109	5	2	1	129
Zodariidae	1	-	-	-	-	-	-	-	-	-	-	1
Zoropsidae	-	-	3	1	2	9	3	2	-	77	8	105
Total	2468	1717	2984	7114	5382	3191	3565	6138	3349	3527	1960	41395
